# Supplementary material for: Enhanced Salivary and General Oxidative Stress in Hashimoto’s Thyroiditis Women in Euthyreosis
Source: J Clin Med. 2020 Jul 3;9(7):2102. doi: 10.3390/jcm9072102 (PMC7408923; doi:10.3390/jcm9072102)
Supplement: Supplementary file 1 [file jcm-09-02102-s001.zip]

Archive with 1 entries (1 files):
- jcm-843042-supplementary.csv
