# Supplementary material for: Enhanced Salivary and General Oxidative Stress in Hashimoto’s Thyroiditis Women in Euthyreosis
Source: J Clin Med. 2020 Jul 3;9(7):2102. doi: 10.3390/jcm9072102 (PMC7408923; doi:10.3390/jcm9072102)
Supplement: Supplementary file 1 [file jcm-09-02102-s001.zip › jcm-843042-supplementary.csv]

Table 1. Spearman r coeficient of variables
	SOD NWS	SOD SWS	SOD erythrocytes	CAT NWS	CAT SWS	CAT erythrocytes	Px NWS	Px SWS	GPx erythrocytes	GSH NWS	GSH SWS	GSH plasma	UA NWS	UA SWS	UA plasma	TAC NWS	TAC SWS	TAC plasma	TOS NWS	TOS SWS	TOS plasma	OSI NWS	OSI SWS	OSI plasma	AGE NWS	AGE SWS	AGE plasma	AOPP NWS	AOPP SWS	AOPP plasma	LOOH NWS	LOOH SWS	LOOH plasma	MDA NWS	MDA SWS	MDA plasma	IL-1 NWS	IL-1 SWS	NWS flow	SWS flow	Total protein NWS	Total protein SWS	TSH	FT4	FT3	anti TPO	anti TG	PTH	Glucose
SOD NWS	1	-0,076	0,055	-0,01	0,095	0,255	-0,011	0,095	-0,158	0,125	-0,136	-0,104	0,314	-0,186	0,102	-0,093	-0,131	0,074	-0,03	0,123	0,081	-0,061	0,21	0,073	-0,069	-0,118	-0,065	-0,06	0,049	0,0008	-0,083	0,094	-0,304	0,091	-0,035	0,205	0,076	0,045	-0,182	0,028	-0,136	-0,045	0,099	0,518	-0,374	-0,061	-0,101	0,055	-0,069
SOD SWS	-0,076	1	-0,014	-0,135	0,172	-0,214	-0,018	0,172	-0,201	-0,228	0,864	0,905	0,023	0,105	-0,248	0,815	0,845	0,499	-0,251	0,209	-0,142	-0,051	-0,169	-0,336	-0,186	0,033	0,094	-0,14	-0,889	-0,1606	-0,012	-0,921	-0,099	-0,917	0,01	0,083	-1	-0,244	0,891	0,15	-0,014	-0,041	-0,219	-0,355	0,335	-0,999	-0,955	0,114	-0,851
SOD erythrocytes	0,055	-0,014	1	0,036	0,227	-0,196	0,109	0,227	0,192	-0,043	0,101	-0,083	0,028	0,001	0,157	-0,119	0,009	-0,036	0,157	0,143	0,013	0,157	0,009	0,03	0,27	-0,23	-0,047	-0,042	0,087	0,0056	0,112	-0,047	-0,052	-0,023	0,008	-0,066	0,014	-0,198	-0,046	-0,054	-0,068	-0,275	-0,083	-0,211	0,22	-0,131	-0,263	0,076	-0,146
CAT NWS	-0,01	-0,135	0,036	1	0,289	-0,079	0,866	0,289	-0,14	0,148	-0,127	-0,132	0,032	-0,047	0,103	-0,2	-0,243	-0,068	0,798	0,326	0,061	0,53	0,134	0,089	0,52	-0,357	0,103	0,252	0,022	-0,11	0,8	0,165	0,108	0,154	0,097	-0,084	0,135	-0,275	-0,136	0,165	-0,059	-0,24	-0,097	-0,289	0,264	0,196	0,146	0,078	0,03
CAT SWS	0,095	0,172	0,227	0,289	1	-0,079	0,204	1	-0,014	-0,199	0,253	0,122	-0,005	0,331	-0,04	0,09	0,167	0,1	0,296	0,475	-0,051	0,162	0,101	-0,055	0,253	-0,208	0,039	0,199	-0,138	0,0537	0,323	-0,144	-0,047	-0,136	-0,004	0,029	-0,172	-0,244	0,061	-0,012	-0,069	-0,329	-0,107	-0,029	0,495	-0,229	-0,278	-0,1	-0,334
CAT erythrocytes	0,255	-0,214	-0,196	-0,079	-0,079	1	-0,04	-0,079	0,055	0,061	-0,156	-0,267	-0,064	0,006	0,068	-0,21	-0,198	-0,159	-0,07	0,07	0,258	-0,064	0,06	0,33	0,09	0,175	-0,132	0,165	0,15	-0,0805	-0,04	0,184	-0,152	0,279	0,08	0,144	0,214	0,243	-0,186	-0,019	-0,12	-0,143	0,346	-0,035	0,198	0,161	0,118	-0,261	0,1
Px NWS	-0,011	-0,018	0,109	0,866	0,204	-0,04	1	0,204	-0,142	0,139	0,011	-0,027	-0,061	-0,084	-0,083	-0,116	-0,107	-0,062	0,694	0,306	-0,056	0,417	0,169	-0,029	0,486	-0,312	-0,027	0,256	-1,44E-04	-0,2213	0,829	0,023	-0,016	0,034	-0,044	-0,04	0,018	-0,153	-0,011	0,067	-0,04	-0,303	-0,097	-0,117	0,505	0,091	0,059	0,144	-0,022
Px SWS	0,095	0,172	0,227	0,289	1	-0,079	0,204	1	-0,014	-0,199	0,253	0,122	-0,005	0,331	-0,04	0,09	0,167	0,1	0,296	0,475	-0,051	0,162	0,101	-0,055	0,253	-0,208	0,039	0,199	-0,138	0,0537	0,323	-0,144	-0,047	-0,136	-0,004	0,029	-0,172	-0,244	0,061	-0,012	-0,069	-0,329	-0,107	-0,029	0,495	-0,229	-0,278	-0,1	-0,334
GPx erythrocytes	-0,158	-0,201	0,192	-0,14	-0,014	0,055	-0,142	-0,014	1	-0,04	-0,065	-0,179	-0,267	-0,176	-0,013	-0,199	0,013	-0,296	-0,082	0,157	0,295	-0,11	0,101	0,363	-0,012	0,076	-0,123	0,05	0,259	0,2364	-0,206	0,166	-0,161	0,107	-0,244	-0,043	0,201	0,092	-0,162	-0,045	0,076	-0,125	-0,204	-0,17	-0,055	0,172	0,228	-0,04	0,069
GSH NWS	0,125	-0,228	-0,043	0,148	-0,199	0,061	0,139	-0,199	-0,04	1	-0,16	-0,208	0,079	-0,113	0,001	-0,24	-0,258	0,142	0,076	0,161	0,09	0,166	0,13	0,102	0,25	-0,165	-0,021	-0,149	0,136	0,0378	0,228	0,247	-0,046	0,277	-0,09	0,031	0,228	0,063	-0,206	0,354	0,049	0,022	0,13	0,275	-0,341	0,146	0,171	-0,271	0,15
GSH SWS	-0,136	0,864	0,101	-0,127	0,253	-0,156	0,011	0,253	-0,065	-0,16	1	0,776	-0,018	0,218	-0,198	0,729	0,779	0,458	-0,256	0,28	-0,116	-0,029	-0,163	-0,288	-0,039	0,076	0,013	-0,01	-0,73	-0,2251	0,036	-0,853	-0,15	-0,825	-0,084	0,035	-0,864	-0,259	0,768	0,058	-0,174	-0,137	-0,267	-0,381	0,462	-0,788	-0,742	-0,019	-0,714
GSH plasma	-0,104	0,905	-0,083	-0,132	0,122	-0,267	-0,027	0,122	-0,179	-0,208	0,776	1	-0,013	0,086	-0,226	0,767	0,78	0,513	-0,308	0,2	-0,107	-0,098	-0,145	-0,323	-0,276	0,053	0,16	-0,187	-0,833	-0,1121	-0,099	-0,782	-0,121	-0,884	-0,027	0,071	-0,905	-0,246	0,851	0,116	0,037	0,001	-0,351	-0,121	0,214	-0,854	-0,776	-0,007	-0,593
UA NWS	0,314	0,023	0,028	0,032	-0,005	-0,064	-0,061	-0,005	-0,267	0,079	-0,018	-0,013	1	0,01	0,269	0,171	0,027	0,356	0,089	0,055	0,138	0,269	-0,021	0,025	-0,008	-0,019	-0,031	0,012	-0,058	-0,0233	0,102	-0,062	0,005	0,056	0,017	0,06	-0,023	-0,207	0,014	0,154	-0,252	0,042	0,069	0,379	-0,549	-0,174	-0,196	0,045	-0,091
UA SWS	-0,186	0,105	0,001	-0,047	0,331	0,006	-0,084	0,331	-0,176	-0,113	0,218	0,086	0,01	1	0,106	0,12	0,106	0,089	-0,063	0,165	-0,092	-0,184	0,049	-0,112	-0,177	-0,01	0,136	0,059	-0,164	0,2296	0,049	-0,165	0,095	-0,096	-0,063	0,068	-0,105	-0,092	0,065	0,174	-0,076	-0,132	-0,019	-0,07	0,643	-0,044	-0,119	-0,209	-0,035
UA plasma	0,102	-0,248	0,157	0,103	-0,04	0,068	-0,083	-0,04	-0,013	0,001	-0,198	-0,226	0,269	0,106	1	-0,107	-0,197	0,046	0,199	-0,123	0,05	0,298	-0,178	0,05	0,061	-0,095	0,251	0,005	0,061	0,3447	-0,015	0,227	0,152	0,247	0,084	0,08	0,248	-0,083	-0,239	0,06	-0,099	-0,098	0,091	-0,152	0,121	0,19	0,155	0,068	0,236
TAC NWS	-0,093	0,815	-0,119	-0,2	0,09	-0,21	-0,116	0,09	-0,199	-0,24	0,729	0,767	0,171	0,12	-0,107	1	0,805	0,427	-0,18	0,15	-0,221	-0,007	-0,149	-0,369	-0,201	0,006	0,096	-0,218	-0,683	-0,0444	-0,084	-0,786	-0,021	-0,745	0,161	-0,046	-0,815	-0,254	0,763	0,128	-0,033	-0,068	-0,171	-0,262	0	-0,704	-0,637	0,175	-0,541
TAC SWS	-0,131	0,845	0,009	-0,243	0,167	-0,198	-0,107	0,167	0,013	-0,258	0,779	0,78	0,027	0,106	-0,197	0,805	1	0,388	-0,268	0,159	-0,181	-0,113	-0,228	-0,323	-0,262	0,023	0,108	-0,118	-0,712	-0,0222	-0,123	-0,851	-0,105	-0,747	-0,024	-0,016	-0,845	-0,106	0,818	0,211	-0,03	-0,023	-0,264	-0,029	0,22	-0,759	-0,635	0,04	-0,657
TAC plasma	0,074	0,499	-0,036	-0,068	0,1	-0,159	-0,062	0,1	-0,296	0,142	0,458	0,513	0,356	0,089	0,046	0,427	0,388	1	-0,098	0,21	0,049	0,044	-0,09	-0,293	0,038	0,002	0,035	-0,073	-0,496	0,1128	0,072	-0,413	0,054	-0,408	0,067	0,11	-0,499	-0,173	0,526	0,23	0,008	-0,009	-0,448	-0,104	0,253	-0,601	-0,565	-0,211	-0,32
TOS NWS	-0,03	-0,251	0,157	0,798	0,296	-0,07	0,694	0,296	-0,082	0,076	-0,256	-0,308	0,089	-0,063	0,199	-0,18	-0,268	-0,098	1	0,169	0,12	0,641	0,135	0,171	0,505	-0,399	0,034	0,233	0,141	0,0167	0,721	0,259	0,158	0,278	0,077	-0,147	0,251	-0,114	-0,276	0,185	-0,106	-0,341	0,04	-0,189	0,049	0,248	0,189	0,11	0,124
TOS SWS	0,123	0,209	0,143	0,326	0,475	0,07	0,306	0,475	0,157	0,161	0,28	0,2	0,055	0,165	-0,123	0,15	0,159	0,21	0,169	1	0,124	0,163	0,395	0,105	0,251	-0,212	0,037	0,144	-0,186	0,0199	0,35	-0,158	-0,051	-0,107	0,103	-0,034	-0,209	-0,341	0,178	0,214	-0,218	-0,716	0,067	-0,178	-0,242	-0,106	-0,154	-0,073	-0,268
TOS plasma	0,081	-0,142	0,013	0,061	-0,051	0,258	-0,056	-0,051	0,295	0,09	-0,116	-0,107	0,138	-0,092	0,05	-0,221	-0,181	0,049	0,12	0,124	1	0,005	0,073	0,923	-0,075	-0,049	-0,028	-0,046	0,082	0,0676	-0,037	0,217	-0,003	0,072	0,047	-0,247	0,142	0,057	-0,076	-0,014	-0,137	-0,05	0,226	-0,322	-0,159	0,018	0,005	-0,154	0,061
OSI NWS	-0,061	-0,051	0,157	0,53	0,162	-0,064	0,417	0,162	-0,11	0,166	-0,029	-0,098	0,269	-0,184	0,298	-0,007	-0,113	0,044	0,641	0,163	0,005	1	0,007	0,014	0,328	-0,175	-0,062	0,325	-0,056	-0,2307	0,525	0,136	0,163	0,107	0,163	-0,188	0,051	-0,158	-0,036	0,265	-0,008	-0,292	0,278	-0,029	-0,104	0,067	0,056	0,13	-0,018
OSI SWS	0,21	-0,169	0,009	0,134	0,101	0,06	0,169	0,101	0,101	0,13	-0,163	-0,145	-0,021	0,049	-0,178	-0,149	-0,228	-0,09	0,135	0,395	0,073	0,007	1	0,105	0,086	-0,22	-0,034	0,143	0,212	0,0948	0,217	0,199	0,154	0,203	0,062	0,138	0,169	-0,185	-0,15	0,032	0,033	-0,346	0,187	-0,009	-0,456	0,045	0,01	-0,013	0,088
OSI plasma	0,073	-0,336	0,03	0,089	-0,055	0,33	-0,029	-0,055	0,363	0,102	-0,288	-0,323	0,025	-0,112	0,05	-0,369	-0,323	-0,293	0,171	0,105	0,923	0,014	0,105	1	-0,045	-0,068	-0,021	-0,003	0,259	0,0371	-0,037	0,374	0,004	0,256	0,039	-0,246	0,336	0,142	-0,267	-0,054	-0,136	-0,094	0,372	-0,057	-0,352	0,277	0,24	-0,058	0,211
AGE NWS	-0,069	-0,186	0,27	0,52	0,253	0,09	0,486	0,253	-0,012	0,25	-0,039	-0,276	-0,008	-0,177	0,061	-0,201	-0,262	0,038	0,505	0,251	-0,075	0,328	0,086	-0,045	1	-0,355	-0,181	0,131	0,211	-0,2172	0,654	0,134	0,043	0,245	0,063	0,11	0,186	-0,2	-0,264	0,001	-0,019	-0,268	-0,238	-0,513	-0,038	0,11	0,065	-0,067	-0,047
AGE SWS	-0,118	0,033	-0,23	-0,357	-0,208	0,175	-0,312	-0,208	0,076	-0,165	0,076	0,053	-0,019	-0,01	-0,095	0,006	0,023	0,002	-0,399	-0,212	-0,049	-0,175	-0,22	-0,068	-0,355	1	0,054	-0,056	0,016	-0,0361	-0,377	-0,137	-0,083	0,011	-0,093	0,065	-0,033	0,241	0,021	-0,056	-0,01	0,177	-0,126	0,599	-0,121	0,031	0,04	0,043	-0,032
AGE plasma	-0,065	0,094	-0,047	0,103	0,039	-0,132	-0,027	0,039	-0,123	-0,021	0,013	0,16	-0,031	0,136	0,251	0,096	0,108	0,035	0,034	0,037	-0,028	-0,062	-0,034	-0,021	-0,181	0,054	1	-0,233	-0,213	0,4085	-0,105	-0,136	0,273	-0,038	0,109	0,162	-0,094	0,124	0,153	0,239	0,048	-0,005	0,098	0,035	-0,016	0,015	-0,022	0,303	-0,013
AOPP NWS	-0,06	-0,14	-0,042	0,252	0,199	0,165	0,256	0,199	0,05	-0,149	-0,01	-0,187	0,012	0,059	0,005	-0,218	-0,118	-0,073	0,233	0,144	-0,046	0,325	0,143	-0,003	0,131	-0,056	-0,233	1	0,157	-0,1855	0,302	0,174	0,112	0,136	-0,119	0,15	0,14	0,026	-0,1	-0,005	0,067	-0,164	0,053	-0,247	0,126	0,146	0,132	-0,148	0,011
AOPP SWS	0,049	-0,889	0,087	0,022	-0,138	0,15	-1,44E-04	-0,138	0,259	0,136	-0,73	-0,833	-0,058	-0,164	0,061	-0,683	-0,712	-0,496	0,141	-0,186	0,082	-0,056	0,212	0,259	0,211	0,016	-0,213	0,157	1	0,0805	0,006	0,779	0,076	0,794	-0,063	-0,142	0,889	0,275	-0,81	-0,218	-0,038	0,012	0,161	0,355	-0,335	0,823	0,814	-0,09	0,665
AOPP plasma	0,001	-0,161	0,006	-0,11	0,054	-0,081	-0,221	0,054	0,236	0,038	-0,225	-0,112	-0,023	0,23	0,345	-0,044	-0,022	0,113	0,017	0,02	0,068	-0,231	0,095	0,037	-0,217	-0,036	0,408	-0,185	0,081	1	-0,237	0,099	0,108	0,245	-0,01	0,192	0,161	0,05	-0,064	0,129	0,104	-0,091	-0,276	0,088	-0,071	-0,001	0,021	-0,105	0,156
LOOH NWS	-0,083	-0,012	0,112	0,8	0,323	-0,04	0,829	0,323	-0,206	0,228	0,036	-0,099	0,102	0,049	-0,015	-0,084	-0,123	0,072	0,721	0,35	-0,037	0,525	0,217	-0,037	0,654	-0,377	-0,105	0,302	0,006	-0,2374	1	0,004	0,044	0,101	0,094	-0,05	0,012	-0,126	-0,046	0,171	-0,037	-0,288	-0,168	-0,326	0,385	0,025	-0,008	-0,003	-0,13
LOOH SWS	0,094	-0,921	-0,047	0,165	-0,144	0,184	0,023	-0,144	0,166	0,247	-0,853	-0,782	-0,062	-0,165	0,227	-0,786	-0,851	-0,413	0,259	-0,158	0,217	0,136	0,199	0,374	0,134	-0,137	-0,136	0,174	0,779	0,0994	0,004	1	0,154	0,798	-0,035	-0,102	0,921	0,164	-0,809	-0,158	0,133	0,031	0,436	0,154	-0,313	0,876	0,839	-0,079	0,822
LOOH plasma	-0,304	-0,099	-0,052	0,108	-0,047	-0,152	-0,016	-0,047	-0,161	-0,046	-0,15	-0,121	0,005	0,095	0,152	-0,021	-0,105	0,054	0,158	-0,051	-0,003	0,163	0,154	0,004	0,043	-0,083	0,273	0,112	0,076	0,1077	0,044	0,154	1	0,111	0,117	-0,047	0,099	-0,123	-0,025	0,169	0,137	-0,108	-0,038	-0,427	0,121	0,039	-0,037	0,239	-0,007
MDA NWS	0,091	-0,917	-0,023	0,154	-0,136	0,279	0,034	-0,136	0,107	0,277	-0,825	-0,884	0,056	-0,096	0,247	-0,745	-0,747	-0,408	0,278	-0,107	0,072	0,107	0,203	0,256	0,245	0,011	-0,038	0,136	0,794	0,2454	0,101	0,798	0,111	1	0,072	-0,047	0,917	0,221	-0,809	-0,045	-0,031	-0,03	0,211	0,456	-0,5	0,87	0,851	-0,1	0,699
MDA SWS	-0,035	0,01	0,008	0,097	-0,004	0,08	-0,044	-0,004	-0,244	-0,09	-0,084	-0,027	0,017	-0,063	0,084	0,161	-0,024	0,067	0,077	0,103	0,047	0,163	0,062	0,039	0,063	-0,093	0,109	-0,119	-0,063	-0,0097	0,094	-0,035	0,117	0,072	1	-0,262	-0,01	-0,163	0,156	0,079	-0,057	-0,134	0,013	-0,205	-0,511	0,038	0,019	0,166	0,089
MDA plasma	0,205	0,083	-0,066	-0,084	0,029	0,144	-0,04	0,029	-0,043	0,031	0,035	0,071	0,06	0,068	0,08	-0,046	-0,016	0,11	-0,147	-0,034	-0,247	-0,188	0,138	-0,246	0,11	0,065	0,162	0,15	-0,142	0,1917	-0,05	-0,102	-0,047	-0,047	-0,262	1	-0,083	-0,073	0,007	0,092	0,155	0,092	-0,071	-0,073	-0,324	-0,217	-0,294	-0,031	-0,141
IL-1 NWS	0,076	-1	0,014	0,135	-0,172	0,214	0,018	-0,172	0,201	0,228	-0,864	-0,905	-0,023	-0,105	0,248	-0,815	-0,845	-0,499	0,251	-0,209	0,142	0,051	0,169	0,336	0,186	-0,033	-0,094	0,14	0,889	0,1606	0,012	0,921	0,099	0,917	-0,01	-0,083	1	0,244	-0,891	-0,15	0,014	0,041	0,219	0,355	-0,335	0,999	0,955	-0,114	0,851
IL-1 SWS	0,045	-0,244	-0,198	-0,275	-0,244	0,243	-0,153	-0,244	0,092	0,063	-0,259	-0,246	-0,207	-0,092	-0,083	-0,254	-0,106	-0,173	-0,114	-0,341	0,057	-0,158	-0,185	0,142	-0,2	0,241	0,124	0,026	0,275	0,0502	-0,126	0,164	-0,123	0,221	-0,163	-0,073	0,244	1	-0,171	0,045	0,254	0,148	-0,159	0,249	0,066	0,237	0,297	0,041	0,163
NWS flow	-0,182	0,891	-0,046	-0,136	0,061	-0,186	-0,011	0,061	-0,162	-0,206	0,768	0,851	0,014	0,065	-0,239	0,763	0,818	0,526	-0,276	0,178	-0,076	-0,036	-0,15	-0,267	-0,264	0,021	0,153	-0,1	-0,81	-0,0643	-0,046	-0,809	-0,025	-0,809	0,156	0,007	-0,891	-0,171	1	0,229	0,005	0,015	-0,176	-0,253	0,223	-0,869	-0,786	0,111	-0,593
SWS flow	0,028	0,15	-0,054	0,165	-0,012	-0,019	0,067	-0,012	-0,045	0,354	0,058	0,116	0,154	0,174	0,06	0,128	0,211	0,23	0,185	0,214	-0,014	0,265	0,032	-0,054	0,001	-0,056	0,239	-0,005	-0,218	0,1294	0,171	-0,158	0,169	-0,045	0,079	0,092	-0,15	0,045	0,229	1	-0,1	-0,075	0,191	0,185	-0,126	-0,117	-0,088	-0,031	-0,068
Total protein NWS	-0,136	-0,014	-0,068	-0,059	-0,069	-0,12	-0,04	-0,069	0,076	0,049	-0,174	0,037	-0,252	-0,076	-0,099	-0,033	-0,03	0,008	-0,106	-0,218	-0,137	-0,008	0,033	-0,136	-0,019	-0,01	0,048	0,067	-0,038	0,1042	-0,037	0,133	0,137	-0,031	-0,057	0,155	0,014	0,254	0,005	-0,1	1	0,266	-0,478	-0,412	-0,022	-0,041	-0,026	0,027	-0,032
Total protein SWS	-0,045	-0,041	-0,275	-0,24	-0,329	-0,143	-0,303	-0,329	-0,125	0,022	-0,137	0,001	0,042	-0,132	-0,098	-0,068	-0,023	-0,009	-0,341	-0,716	-0,05	-0,292	-0,346	-0,094	-0,268	0,177	-0,005	-0,164	0,012	-0,0915	-0,288	0,031	-0,108	-0,03	-0,134	0,092	0,041	0,148	0,015	-0,075	0,266	1	0,042	-0,02	0,181	0,046	0,098	-0,125	0,151
TSH	0,099	-0,219	-0,083	-0,097	-0,107	0,346	-0,097	-0,107	-0,204	0,13	-0,267	-0,351	0,069	-0,019	0,091	-0,171	-0,264	-0,448	0,04	0,067	0,226	0,278	0,187	0,372	-0,238	-0,126	0,098	0,053	0,161	-0,2761	-0,168	0,436	-0,038	0,211	0,013	-0,071	0,219	-0,159	-0,176	0,191	-0,478	0,042	1	0,187	-0,28	0,309	0,212	0,449	0,268
FT4	0,518	-0,355	-0,211	-0,289	-0,029	-0,035	-0,117	-0,029	-0,17	0,275	-0,381	-0,121	0,379	-0,07	-0,152	-0,262	-0,029	-0,104	-0,189	-0,178	-0,322	-0,029	-0,009	-0,057	-0,513	0,599	0,035	-0,247	0,355	0,0881	-0,326	0,154	-0,427	0,456	-0,205	-0,073	0,355	0,249	-0,253	0,185	-0,412	-0,02	0,187	1	-0,234	0,36	0,509	-0,181	0,663
FT3	-0,374	0,335	0,22	0,264	0,495	0,198	0,505	0,495	-0,055	-0,341	0,462	0,214	-0,549	0,643	0,121	0	0,22	0,253	0,049	-0,242	-0,159	-0,104	-0,456	-0,352	-0,038	-0,121	-0,016	0,126	-0,335	-0,0714	0,385	-0,313	0,121	-0,5	-0,511	-0,324	-0,335	0,066	0,223	-0,126	-0,022	0,181	-0,28	-0,234	1	-0,175	-0,2	-0,27	-0,315
anti TPO	-0,061	-0,999	-0,131	0,196	-0,229	0,161	0,091	-0,229	0,172	0,146	-0,788	-0,854	-0,174	-0,044	0,19	-0,704	-0,759	-0,601	0,248	-0,106	0,018	0,067	0,045	0,277	0,11	0,031	0,015	0,146	0,823	-0,001	0,025	0,876	0,039	0,87	0,038	-0,217	0,999	0,237	-0,869	-0,117	-0,041	0,046	0,309	0,36	-0,175	1	0,951	-0,097	0,826
anti TG	-0,101	-0,955	-0,263	0,146	-0,278	0,118	0,059	-0,278	0,228	0,171	-0,742	-0,776	-0,196	-0,119	0,155	-0,637	-0,635	-0,565	0,189	-0,154	0,005	0,056	0,01	0,24	0,065	0,04	-0,022	0,132	0,814	0,0211	-0,008	0,839	-0,037	0,851	0,019	-0,294	0,955	0,297	-0,786	-0,088	-0,026	0,098	0,212	0,509	-0,2	0,951	1	-0,15	0,837
PTH	0,055	0,114	0,076	0,078	-0,1	-0,261	0,144	-0,1	-0,04	-0,271	-0,019	-0,007	0,045	-0,209	0,068	0,175	0,04	-0,211	0,11	-0,073	-0,154	0,13	-0,013	-0,058	-0,067	0,043	0,303	-0,148	-0,09	-0,1054	-0,003	-0,079	0,239	-0,1	0,166	-0,031	-0,114	0,041	0,111	-0,031	0,027	-0,125	0,449	-0,181	-0,27	-0,097	-0,15	1	-0,116
Glucose	-0,069	-0,851	-0,146	0,03	-0,334	0,1	-0,022	-0,334	0,069	0,15	-0,714	-0,593	-0,091	-0,035	0,236	-0,541	-0,657	-0,32	0,124	-0,268	0,061	-0,018	0,088	0,211	-0,047	-0,032	-0,013	0,011	0,665	0,1561	-0,13	0,822	-0,007	0,699	0,089	-0,141	0,851	0,163	-0,593	-0,068	-0,032	0,151	0,268	0,663	-0,315	0,826	0,837	-0,116	1
Table 2. P value of correlations
	SOD NWS	SOD SWS	SOD erythrocytes	CAT NWS	CAT SWS	CAT erythrocytes	Px NWS	Px SWS	GPx erythrocytes	GSH NWS	GSH SWS	GSH plasma	UA NWS	UA SWS	UA plasma	TAC NWS	TAC SWS	TAC plasma	TOS NWS	TOS SWS	TOS plasma	OSI NWS	OSI SWS	OSI plasma	AGE NWS	AGE SWS	AGE plasma	AOPP NWS	AOPP SWS	AOPP plasma	LOOH NWS	LOOH SWS	LOOH plasma	MDA NWS	MDA SWS	MDA plasma	IL-1 NWS	IL-1 SWS	NWS flow	SWS flow	Total protein NWS	Total protein SWS	TSH	FT4	FT3	anti TPO	anti TG	PTH	Glucose
SOD NWS		0,601	0,705	0,945	0,514	0,074	0,939	0,514	0,272	0,386	0,347	0,474	0,026	0,195	0,482	0,52	0,364	0,607	0,834	0,394	0,577	0,677	0,153	0,617	0,633	0,414	0,655	0,678	0,736	0,996	0,568	0,515	0,032	0,528	0,809	0,154	0,601	0,757	0,205	0,849	0,347	0,756	0,662	0,06	0,209	0,696	0,518	0,723	0,653
SOD SWS	0,601		0,921	0,348	0,232	0,136	0,902	0,232	0,162	0,112	6,03E-16	2,10E-19	0,872	0,468	0,082	5,92E-13	1,26E-14	2,26E-04	0,078	0,146	0,327	0,728	0,25	0,017	0,195	0,822	0,516	0,331	6,46E-18	0,265	0,932	2,64E-21	0,495	8,35E-21	0,946	0,567	0	0,087	4,87E-18	0,298	0,921	0,775	0,329	0,212	0,263	1,83E-59	2,56E-23	0,463	1,26E-13
SOD erythrocytes	0,705	0,921		0,802	0,112	0,172	0,451	0,112	0,181	0,764	0,485	0,567	0,846	0,993	0,277	0,409	0,952	0,803	0,277	0,323	0,929	0,283	0,951	0,834	0,058	0,109	0,744	0,773	0,548	0,969	0,44	0,747	0,722	0,873	0,955	0,649	0,921	0,169	0,752	0,712	0,639	0,053	0,713	0,465	0,47	0,401	0,088	0,622	0,339
CAT NWS	0,945	0,348	0,802		0,042	0,583	4,59E-16	0,042	0,331	0,306	0,379	0,36	0,827	0,748	0,477	0,164	0,089	0,639	4,09E-12	0,021	0,675	9,09E-05	0,364	0,539	1,09E-04	0,011	0,478	0,078	0,88	0,447	3,20E-12	0,253	0,456	0,287	0,505	0,562	0,348	0,054	0,348	0,253	0,686	0,093	0,669	0,315	0,383	0,208	0,35	0,615	0,843
CAT SWS	0,514	0,232	0,112	0,042		0,584	0,156	0	0,925	0,165	0,076	0,398	0,974	0,019	0,784	0,533	0,245	0,488	0,037	4,93E-04	0,723	0,267	0,495	0,707	0,076	0,147	0,787	0,167	0,341	0,711	0,022	0,32	0,746	0,346	0,977	0,839	0,232	0,087	0,674	0,936	0,633	0,019	0,636	0,924	0,089	0,14	0,071	0,518	0,025
CAT erythrocytes	0,074	0,136	0,172	0,583	0,584		0,784	0,584	0,704	0,675	0,278	0,061	0,661	0,966	0,637	0,142	0,167	0,271	0,629	0,631	0,07	0,663	0,686	0,019	0,534	0,224	0,36	0,252	0,299	0,578	0,781	0,202	0,291	0,05	0,582	0,32	0,136	0,089	0,195	0,897	0,408	0,323	0,115	0,906	0,517	0,301	0,449	0,087	0,513
Px NWS	0,939	0,902	0,451	4,59E-16	0,156	0,784		0,156	0,324	0,337	0,942	0,852	0,674	0,564	0,568	0,423	0,459	0,669	2,27E-08	0,031	0,702	0,003	0,25	0,84	3,47E-04	0,027	0,852	0,073	0,999	0,122	1,04E-13	0,874	0,912	0,817	0,761	0,785	0,902	0,29	0,94	0,645	0,783	0,032	0,669	0,69	0,081	0,562	0,706	0,351	0,887
Px SWS	0,514	0,232	0,112	0,042	0	0,584	0,156		0,925	0,165	0,076	0,398	0,974	0,019	0,784	0,533	0,245	0,488	0,037	4,93E-04	0,723	0,267	0,495	0,707	0,076	0,147	0,787	0,167	0,341	0,711	0,022	0,32	0,746	0,346	0,977	0,839	0,232	0,087	0,674	0,936	0,633	0,019	0,636	0,924	0,089	0,14	0,071	0,518	0,025
GPx erythrocytes	0,272	0,162	0,181	0,331	0,925	0,704	0,324	0,925		0,784	0,654	0,215	0,061	0,22	0,926	0,165	0,927	0,037	0,572	0,275	0,038	0,45	0,495	0,01	0,934	0,602	0,394	0,73	0,069	0,098	0,151	0,251	0,265	0,46	0,088	0,765	0,162	0,523	0,262	0,755	0,602	0,386	0,363	0,559	0,863	0,271	0,141	0,799	0,653
GSH NWS	0,386	0,112	0,764	0,306	0,165	0,675	0,337	0,165	0,784		0,267	0,147	0,586	0,434	0,994	0,093	0,071	0,327	0,599	0,265	0,534	0,254	0,379	0,483	0,08	0,253	0,887	0,303	0,348	0,794	0,111	0,084	0,752	0,051	0,533	0,831	0,112	0,664	0,151	0,012	0,736	0,879	0,563	0,338	0,255	0,351	0,273	0,075	0,325
GSH SWS	0,347	6,03E-16	0,485	0,379	0,076	0,278	0,942	0,076	0,654	0,267		3,75E-11	0,899	0,129	0,168	1,91E-09	2,75E-11	0,001	0,073	0,049	0,421	0,841	0,269	0,042	0,787	0,6	0,926	0,947	1,82E-09	0,116	0,804	3,73E-15	0,297	1,68E-13	0,563	0,809	6,03E-16	0,07	7,70E-11	0,688	0,226	0,344	0,23	0,178	0,115	3,59E-10	1,21E-08	0,904	3,61E-08
GSH plasma	0,474	2,10E-19	0,567	0,36	0,398	0,061	0,852	0,398	0,215	0,147	3,75E-11		0,931	0,551	0,115	7,93E-11	2,37E-11	1,38E-04	0,03	0,164	0,461	0,504	0,324	0,022	0,053	0,713	0,266	0,194	6,58E-14	0,438	0,493	1,95E-11	0,403	1,82E-17	0,854	0,625	2,10E-19	0,084	5,09E-15	0,423	0,798	0,993	0,11	0,678	0,482	3,36E-13	1,01E-09	0,963	1,79E-05
UA NWS	0,026	0,872	0,846	0,827	0,974	0,661	0,674	0,974	0,061	0,586	0,899	0,931		0,947	0,059	0,235	0,853	0,011	0,54	0,704	0,339	0,062	0,889	0,865	0,957	0,895	0,83	0,934	0,689	0,872	0,482	0,667	0,971	0,698	0,906	0,68	0,872	0,149	0,924	0,285	0,078	0,772	0,759	0,181	0,055	0,264	0,207	0,773	0,554
UA SWS	0,195	0,468	0,993	0,748	0,019	0,966	0,564	0,019	0,22	0,434	0,129	0,551	0,947		0,464	0,408	0,463	0,538	0,663	0,253	0,527	0,205	0,743	0,439	0,22	0,944	0,345	0,684	0,257	0,109	0,738	0,253	0,511	0,509	0,666	0,637	0,468	0,527	0,654	0,227	0,602	0,36	0,934	0,811	0,021	0,78	0,448	0,173	0,821
UA plasma	0,482	0,082	0,277	0,477	0,784	0,637	0,568	0,784	0,926	0,994	0,168	0,115	0,059	0,464		0,46	0,17	0,751	0,167	0,393	0,733	0,037	0,227	0,728	0,673	0,512	0,079	0,971	0,672	0,014	0,918	0,114	0,291	0,084	0,564	0,579	0,082	0,567	0,094	0,678	0,496	0,496	0,687	0,602	0,696	0,223	0,32	0,66	0,118
TAC NWS	0,52	5,92E-13	0,409	0,164	0,533	0,142	0,423	0,533	0,165	0,093	1,91E-09	7,93E-11	0,235	0,408	0,46		1,83E-12	0,002	0,211	0,297	0,122	0,964	0,311	0,008	0,163	0,97	0,509	0,128	4,65E-08	0,759	0,562	1,38E-11	0,883	5,62E-10	0,265	0,752	5,92E-13	0,075	1,17E-10	0,374	0,823	0,637	0,446	0,362	1	1,35E-07	4,29E-06	0,256	1,26E-04
TAC SWS	0,364	1,26E-14	0,952	0,089	0,245	0,167	0,459	0,245	0,927	0,071	2,75E-11	2,37E-11	0,853	0,463	0,17	1,83E-12		0,005	0,06	0,27	0,207	0,44	0,118	0,022	0,066	0,873	0,456	0,414	6,51E-09	0,878	0,395	4,70E-15	0,47	4,80E-10	0,871	0,915	1,26E-14	0,465	4,19E-13	0,141	0,834	0,872	0,236	0,924	0,47	3,81E-09	4,71E-06	0,797	9,60E-07
TAC plasma	0,607	2,26E-04	0,803	0,639	0,488	0,271	0,669	0,488	0,037	0,327	0,001	1,38E-04	0,011	0,538	0,751	0,002	0,005		0,498	0,143	0,735	0,764	0,544	0,039	0,791	0,989	0,808	0,616	2,46E-04	0,435	0,622	0,003	0,711	0,003	0,643	0,446	2,26E-04	0,229	8,87E-05	0,108	0,954	0,952	0,037	0,724	0,404	2,03E-05	7,88E-05	0,169	0,032
TOS NWS	0,834	0,078	0,277	4,09E-12	0,037	0,629	2,27E-08	0,037	0,572	0,599	0,073	0,03	0,54	0,663	0,167	0,211	0,06	0,498		0,24	0,406	7,14E-07	0,359	0,234	1,81E-04	0,004	0,815	0,103	0,328	0,909	3,54E-09	0,07	0,273	0,051	0,597	0,308	0,078	0,429	0,052	0,199	0,463	0,016	0,859	0,514	0,878	0,108	0,225	0,476	0,417
TOS SWS	0,394	0,146	0,323	0,021	4,93E-04	0,631	0,031	4,93E-04	0,275	0,265	0,049	0,164	0,704	0,253	0,393	0,297	0,27	0,143	0,24		0,39	0,263	0,005	0,467	0,078	0,14	0,796	0,32	0,195	0,891	0,013	0,275	0,727	0,461	0,477	0,814	0,146	0,015	0,216	0,135	0,128	4,92E-09	0,766	0,539	0,426	0,5	0,324	0,639	0,075
TOS plasma	0,577	0,327	0,929	0,675	0,723	0,07	0,702	0,723	0,038	0,534	0,421	0,461	0,339	0,527	0,733	0,122	0,207	0,735	0,406	0,39		0,974	0,62	1,41E-21	0,606	0,736	0,849	0,749	0,573	0,641	0,798	0,131	0,981	0,62	0,745	0,084	0,327	0,696	0,598	0,924	0,343	0,731	0,311	0,26	0,604	0,911	0,973	0,319	0,689
OSI NWS	0,677	0,728	0,283	9,09E-05	0,267	0,663	0,003	0,267	0,45	0,254	0,841	0,504	0,062	0,205	0,037	0,964	0,44	0,764	7,14E-07	0,263	0,974		0,964	0,921	0,021	0,229	0,673	0,023	0,705	0,111	1,07E-04	0,352	0,262	0,464	0,263	0,195	0,728	0,279	0,806	0,065	0,958	0,042	0,223	0,924	0,737	0,674	0,723	0,405	0,906
OSI SWS	0,153	0,25	0,951	0,364	0,495	0,686	0,25	0,495	0,495	0,379	0,269	0,324	0,889	0,743	0,227	0,311	0,118	0,544	0,359	0,005	0,62	0,964		0,477	0,561	0,133	0,819	0,333	0,148	0,522	0,139	0,175	0,296	0,167	0,674	0,35	0,25	0,208	0,308	0,831	0,824	0,016	0,405	0,979	0,12	0,782	0,95	0,934	0,573
OSI plasma	0,617	0,017	0,834	0,539	0,707	0,019	0,84	0,707	0,01	0,483	0,042	0,022	0,865	0,439	0,728	0,008	0,022	0,039	0,234	0,467	1,41E-21	0,921	0,477		0,757	0,641	0,884	0,982	0,069	0,798	0,801	0,007	0,976	0,073	0,786	0,085	0,017	0,324	0,061	0,71	0,348	0,517	0,088	0,846	0,239	0,072	0,121	0,709	0,165
AGE NWS	0,633	0,195	0,058	1,09E-04	0,076	0,534	3,47E-04	0,076	0,934	0,08	0,787	0,053	0,957	0,22	0,673	0,163	0,066	0,791	1,81E-04	0,078	0,606	0,021	0,561	0,757		0,011	0,209	0,365	0,142	0,13	2,65E-07	0,353	0,766	0,087	0,666	0,447	0,195	0,164	0,064	0,994	0,895	0,06	0,287	0,063	0,906	0,484	0,677	0,666	0,758
AGE SWS	0,414	0,822	0,109	0,011	0,147	0,224	0,027	0,147	0,602	0,253	0,6	0,713	0,895	0,944	0,512	0,97	0,873	0,989	0,004	0,14	0,736	0,229	0,133	0,641	0,011		0,707	0,699	0,91	0,804	0,007	0,342	0,565	0,939	0,521	0,653	0,822	0,092	0,887	0,697	0,944	0,218	0,577	0,026	0,696	0,844	0,8	0,78	0,836
AGE plasma	0,655	0,516	0,744	0,478	0,787	0,36	0,852	0,787	0,394	0,887	0,926	0,266	0,83	0,345	0,079	0,509	0,456	0,808	0,815	0,796	0,849	0,673	0,819	0,884	0,209	0,707		0,103	0,137	0,003	0,47	0,348	0,055	0,795	0,451	0,261	0,516	0,392	0,288	0,095	0,741	0,973	0,665	0,906	0,964	0,924	0,889	0,045	0,934
AOPP NWS	0,678	0,331	0,773	0,078	0,167	0,252	0,073	0,167	0,73	0,303	0,947	0,194	0,934	0,684	0,971	0,128	0,414	0,616	0,103	0,32	0,749	0,023	0,333	0,982	0,365	0,699	0,103		0,275	0,197	0,033	0,227	0,437	0,348	0,41	0,299	0,331	0,859	0,489	0,975	0,642	0,256	0,816	0,392	0,683	0,349	0,398	0,338	0,941
AOPP SWS	0,736	6,46E-18	0,548	0,88	0,341	0,299	0,999	0,341	0,069	0,348	1,82E-09	6,58E-14	0,689	0,257	0,672	4,65E-08	6,51E-09	2,46E-04	0,328	0,195	0,573	0,705	0,148	0,069	0,142	0,91	0,137	0,275		0,578	0,97	2,65E-11	0,598	6,32E-12	0,664	0,326	6,46E-18	0,053	1,09E-12	0,128	0,796	0,932	0,474	0,212	0,263	1,24E-11	3,24E-11	0,563	6,42E-07
AOPP plasma	0,996	0,265	0,969	0,447	0,711	0,578	0,122	0,711	0,098	0,794	0,116	0,438	0,872	0,109	0,014	0,759	0,878	0,435	0,909	0,891	0,641	0,111	0,522	0,798	0,13	0,804	0,003	0,197	0,578		0,097	0,492	0,457	0,086	0,947	0,182	0,265	0,729	0,657	0,37	0,472	0,528	0,214	0,764	0,821	0,995	0,893	0,496	0,306
LOOH NWS	0,568	0,932	0,44	3,20E-12	0,022	0,781	1,04E-13	0,022	0,151	0,111	0,804	0,493	0,482	0,738	0,918	0,562	0,395	0,622	3,54E-09	0,013	0,798	1,07E-04	0,139	0,801	2,65E-07	0,007	0,47	0,033	0,97	0,097		0,976	0,762	0,485	0,516	0,729	0,932	0,382	0,75	0,235	0,796	0,042	0,456	0,254	0,196	0,875	0,959	0,984	0,396
LOOH SWS	0,515	2,64E-21	0,747	0,253	0,32	0,202	0,874	0,32	0,251	0,084	3,73E-15	1,95E-11	0,667	0,253	0,114	1,38E-11	4,70E-15	0,003	0,07	0,275	0,131	0,352	0,175	0,007	0,353	0,342	0,348	0,227	2,65E-11	0,492	0,976		0,287	3,77E-12	0,809	0,479	2,64E-21	0,254	1,11E-12	0,273	0,357	0,832	0,042	0,596	0,297	1,36E-14	2,15E-12	0,608	4,59E-12
LOOH plasma	0,032	0,495	0,722	0,456	0,746	0,291	0,912	0,746	0,265	0,752	0,297	0,403	0,971	0,511	0,291	0,883	0,47	0,711	0,273	0,727	0,981	0,262	0,296	0,976	0,766	0,565	0,055	0,437	0,598	0,457	0,762	0,287		0,442	0,419	0,744	0,495	0,396	0,865	0,242	0,342	0,457	0,867	0,128	0,696	0,804	0,814	0,119	0,964
MDA NWS	0,528	8,35E-21	0,873	0,287	0,346	0,05	0,817	0,346	0,46	0,051	1,68E-13	1,82E-17	0,698	0,509	0,084	5,62E-10	4,80E-10	0,003	0,051	0,461	0,62	0,464	0,167	0,073	0,087	0,939	0,795	0,348	6,32E-12	0,086	0,485	3,77E-12	0,442		0,618	0,747	8,35E-21	0,123	1,16E-12	0,756	0,829	0,835	0,347	0,103	0,085	3,73E-14	4,62E-13	0,518	9,22E-08
MDA SWS	0,809	0,946	0,955	0,505	0,977	0,582	0,761	0,977	0,088	0,533	0,563	0,854	0,906	0,666	0,564	0,265	0,871	0,643	0,597	0,477	0,745	0,263	0,674	0,786	0,666	0,521	0,451	0,41	0,664	0,947	0,516	0,809	0,419	0,618		0,066	0,946	0,259	0,28	0,587	0,693	0,354	0,954	0,479	0,078	0,808	0,905	0,28	0,561
MDA plasma	0,154	0,567	0,649	0,562	0,839	0,32	0,785	0,839	0,765	0,831	0,809	0,625	0,68	0,637	0,579	0,752	0,915	0,446	0,308	0,814	0,084	0,195	0,35	0,085	0,447	0,653	0,261	0,299	0,326	0,182	0,729	0,479	0,744	0,747	0,066		0,567	0,612	0,963	0,527	0,283	0,527	0,755	0,805	0,28	0,163	0,055	0,844	0,354
IL-1 NWS	0,601	0	0,921	0,348	0,232	0,136	0,902	0,232	0,162	0,112	6,03E-16	2,10E-19	0,872	0,468	0,082	5,92E-13	1,26E-14	2,26E-04	0,078	0,146	0,327	0,728	0,25	0,017	0,195	0,822	0,516	0,331	6,46E-18	0,265	0,932	2,64E-21	0,495	8,35E-21	0,946	0,567		0,087	4,87E-18	0,298	0,921	0,775	0,329	0,212	0,263	1,83E-59	2,56E-23	0,463	1,26E-13
IL-1 SWS	0,757	0,087	0,169	0,054	0,087	0,089	0,29	0,087	0,523	0,664	0,07	0,084	0,149	0,527	0,567	0,075	0,465	0,229	0,429	0,015	0,696	0,279	0,208	0,324	0,164	0,092	0,392	0,859	0,053	0,729	0,382	0,254	0,396	0,123	0,259	0,612	0,087		0,234	0,755	0,075	0,305	0,481	0,388	0,835	0,127	0,053	0,79	0,285
NWS flow	0,205	4,87E-18	0,752	0,348	0,674	0,195	0,94	0,674	0,262	0,151	7,70E-11	5,09E-15	0,924	0,654	0,094	1,17E-10	4,19E-13	8,87E-05	0,052	0,216	0,598	0,806	0,308	0,061	0,064	0,887	0,288	0,489	1,09E-12	0,657	0,75	1,11E-12	0,865	1,16E-12	0,28	0,963	4,87E-18	0,234		0,109	0,974	0,918	0,434	0,379	0,461	4,03E-14	4,36E-10	0,475	1,73E-05
SWS flow	0,849	0,298	0,712	0,253	0,936	0,897	0,645	0,936	0,755	0,012	0,688	0,423	0,285	0,227	0,678	0,374	0,141	0,108	0,199	0,135	0,924	0,065	0,831	0,71	0,994	0,697	0,095	0,975	0,128	0,37	0,235	0,273	0,242	0,756	0,587	0,527	0,298	0,755	0,109		0,491	0,603	0,394	0,523	0,682	0,454	0,576	0,84	0,657
Total protein NWS	0,347	0,921	0,639	0,686	0,633	0,408	0,783	0,633	0,602	0,736	0,226	0,798	0,078	0,602	0,496	0,823	0,834	0,954	0,463	0,128	0,343	0,958	0,824	0,348	0,895	0,944	0,741	0,642	0,796	0,472	0,796	0,357	0,342	0,829	0,693	0,283	0,921	0,075	0,974	0,491		0,062	0,024	0,144	0,949	0,792	0,866	0,86	0,833
Total protein SWS	0,756	0,775	0,053	0,093	0,019	0,323	0,032	0,019	0,386	0,879	0,344	0,993	0,772	0,36	0,496	0,637	0,872	0,952	0,016	4,92E-09	0,731	0,042	0,016	0,517	0,06	0,218	0,973	0,256	0,932	0,528	0,042	0,832	0,457	0,835	0,354	0,527	0,775	0,305	0,918	0,603	0,062		0,852	0,949	0,554	0,769	0,53	0,417	0,323
TSH	0,662	0,329	0,713	0,669	0,636	0,115	0,669	0,636	0,363	0,563	0,23	0,11	0,759	0,934	0,687	0,446	0,236	0,037	0,859	0,766	0,311	0,223	0,405	0,088	0,287	0,577	0,665	0,816	0,474	0,214	0,456	0,042	0,867	0,347	0,954	0,755	0,329	0,481	0,434	0,394	0,024	0,852		0,519	0,353	0,185	0,369	0,041	0,241
FT4	0,06	0,212	0,465	0,315	0,924	0,906	0,69	0,924	0,559	0,338	0,178	0,678	0,181	0,811	0,602	0,362	0,924	0,724	0,514	0,539	0,26	0,924	0,979	0,846	0,063	0,026	0,906	0,392	0,212	0,764	0,254	0,596	0,128	0,103	0,479	0,805	0,212	0,388	0,379	0,523	0,144	0,949	0,519		0,438	0,248	0,093	0,531	0,016
FT3	0,209	0,263	0,47	0,383	0,089	0,517	0,081	0,089	0,863	0,255	0,115	0,482	0,055	0,021	0,696	1	0,47	0,404	0,878	0,426	0,604	0,737	0,12	0,239	0,906	0,696	0,964	0,683	0,263	0,821	0,196	0,297	0,696	0,085	0,078	0,28	0,263	0,835	0,461	0,682	0,949	0,554	0,353	0,438		0,584	0,531	0,369	0,319
anti TPO	0,696	1,83E-59	0,401	0,208	0,14	0,301	0,562	0,14	0,271	0,351	3,59E-10	3,36E-13	0,264	0,78	0,223	1,35E-07	3,81E-09	2,03E-05	0,108	0,5	0,911	0,674	0,782	0,072	0,484	0,844	0,924	0,349	1,24E-11	0,995	0,875	1,36E-14	0,804	3,73E-14	0,808	0,163	1,83E-59	0,127	4,03E-14	0,454	0,792	0,769	0,185	0,248	0,584		1,78E-22	0,564	9,59E-12
anti TG	0,518	2,56E-23	0,088	0,35	0,071	0,449	0,706	0,071	0,141	0,273	1,21E-08	1,01E-09	0,207	0,448	0,32	4,29E-06	4,71E-06	7,88E-05	0,225	0,324	0,973	0,723	0,95	0,121	0,677	0,8	0,889	0,398	3,24E-11	0,893	0,959	2,15E-12	0,814	4,62E-13	0,905	0,055	2,56E-23	0,053	4,36E-10	0,576	0,866	0,53	0,369	0,093	0,531	1,78E-22		0,369	2,75E-12
PTH	0,723	0,463	0,622	0,615	0,518	0,087	0,351	0,518	0,799	0,075	0,904	0,963	0,773	0,173	0,66	0,256	0,797	0,169	0,476	0,639	0,319	0,405	0,934	0,709	0,666	0,78	0,045	0,338	0,563	0,496	0,984	0,608	0,119	0,518	0,28	0,844	0,463	0,79	0,475	0,84	0,86	0,417	0,041	0,531	0,369	0,564	0,369		0,482
Glucose	0,653	1,26E-13	0,339	0,843	0,025	0,513	0,887	0,025	0,653	0,325	3,61E-08	1,79E-05	0,554	0,821	0,118	1,26E-04	9,60E-07	0,032	0,417	0,075	0,689	0,906	0,573	0,165	0,758	0,836	0,934	0,941	6,42E-07	0,306	0,396	4,59E-12	0,964	9,22E-08	0,561	0,354	1,26E-13	0,285	1,73E-05	0,657	0,833	0,323	0,241	0,016	0,319	9,59E-12	2,75E-12	0,482
